# Supplementary material for: LncRNA LINC01026 Is Overexpressed in Psoriasis and Enhances Keratinocyte Cell Cycle Progression by Regulating the Ets Homologous Factor (EHF)
Source: J Cell Mol Med. 2025 Jul 16;29(14):e70719. doi: 10.1111/jcmm.70719 (PMC12266952; doi:10.1111/jcmm.70719)
Supplement: Supplementary file 1 — Table S1 List of differentially expressed genes (DEGs) used in this study. Table S2: The enriched KEGG pathway of upregulated DEGs. Table S3: LncRNA and mRNA co‐expression network. Table S4: List of shRNA interference sequences of LINC01206 used in this study. Table S5: List of primers used in this study. [file JCMM-29-e70719-s001.xlsx]

## Sheet: Table S1
Supplementary Table S1: List of Differential Express Genes (DEGs) used in this study
Gene ID	log2FoldChange	pvalue
IL36A	10.4392	5e-05
SPRR2C	9.29043	5e-05
KRT24	8.83226	5e-05
IL17A	8.72419	5e-05
VNN3	8.18554	5e-05
S100A7A	7.68108	5e-05
TMPRSS11A	7.53642	0.0309
TNIP3	7.12807	5e-05
TMPRSS11D	7.08861	5e-05
DEFB4A	7.06816	5e-05
SPRR3	7.03889	5e-05
CXCL8	6.95739	5e-05
S100A12	6.93425	5e-05
LCE3A	6.71849	5e-05
SPRR2F	6.65178	5e-05
TCN1	6.63771	5e-05
ADGRF1	6.26325	5e-05
SERPINB4	6.17716	5e-05
IL17F	6.00122	5e-05
LCE3C	5.90783	5e-05
CXCL1	5.8978	5e-05
IL17C	5.83292	5e-05
CXCL13	5.69179	0.0001
DEFB4B	5.61728	5e-05
CASP5	5.6145	5e-05
CLDN17	5.58138	5e-05
IL20	5.54351	5e-05
CERNA2	5.5142	0.01785
GDA	5.42472	5e-05
SPRR2A	5.40449	5e-05
NOS2	5.38945	5e-05
CXCL6	5.38233	5e-05
HEPHL1	5.33799	5e-05
PI3	5.2465	5e-05
AKR1B10	4.99531	5e-05
APOBEC3A	4.97991	5e-05
LINC01269	4.92381	5e-05
MIR3945HG	4.89776	5e-05
MMP12	4.83921	5e-05
HRNR	4.79986	5e-05
ENKUR	4.7471	5e-05
EPGN	4.72996	5e-05
S100A9	4.68921	5e-05
SPRR2B	4.65255	5e-05
MFSD2B	4.65174	5e-05
IL26	4.63871	5e-05
CCL20	4.57105	5e-05
KRT16P2	4.56276	5e-05
IGFL1	4.56073	5e-05
MUC4	4.55341	5e-05
ABCG4	4.5273	5e-05
LINC01405	4.52616	0.0001
AKR1B15	4.4576	5e-05
LTF	4.4041	5e-05
CCL7	4.38238	5e-05
CHAC1	4.34991	5e-05
TEX101	4.29523	5e-05
KRT6C	4.26437	5e-05
RND1	4.21713	5e-05
S100A8	4.17941	5e-05
HRH3	4.10945	5e-05
HTR3A	4.10539	5e-05
OASL	4.07539	5e-05
OSM	4.04726	5e-05
ADAMDEC1	4.03406	5e-05
C10orf99	3.99865	5e-05
KYNU	3.94648	5e-05
UGT1A7	3.92699	5e-05
IL36G	3.90096	5e-05
KLHDC7B	3.87882	5e-05
MMP1	3.76859	5e-05
CLLU1OS	3.74416	5e-05
MIR31HG	3.7403	5e-05
TCL1A	3.7365	5e-05
LINC02014	3.72611	5e-05
S100A7	3.70458	5e-05
KCNK10	3.69734	5e-05
GZMB	3.66567	5e-05
LYPD1	3.64849	5e-05
RHCG	3.64006	5e-05
LRRC55	3.62367	5e-05
CD177	3.58157	5e-05
ZNF812P	3.57165	5e-05
LOC101928231	3.54048	5e-05
CYP4Z2P	3.50477	5e-05
SLC6A14	3.49254	5e-05
CCL3	3.47818	5e-05
CYP24A1	3.47551	5e-05
LINC01215	3.46094	5e-05
SAA4	3.45085	5e-05
CD274	3.44648	5e-05
SERPINB3	3.43712	5e-05
UGT1A10	3.42958	5e-05
SOST	3.41186	0.01935
CXCL10	3.40063	5e-05
PLA2G4D	3.39715	5e-05
LINC02159	3.37139	5e-05
SAA2	3.3482	5e-05
PRSS27	3.33752	5e-05
LCE3E	3.30471	5e-05
HYAL4	3.28301	5e-05
LAIR2	3.2802	5e-05
KRT37	3.27935	5e-05
LINC02323	3.27348	0.0124
PRSS53	3.26636	5e-05
CPLX3	3.2593	5e-05
FOSL1	3.25368	5e-05
CXCL2	3.25167	5e-05
DKK4	3.249	0.00015
ARSF	3.2346	5e-05
CXCL9	3.22544	5e-05
ATP12A	3.17122	5e-05
ULBP2	3.17116	5e-05
TGM6	3.16533	5e-05
NWD2	3.1623	5e-05
CXCL17	3.15954	5e-05
ADH7	3.12991	5e-05
HRH2	3.10679	5e-05
CHI3L2	3.09408	5e-05
RGS1	3.09289	5e-05
APOBEC3A_B	3.07991	5e-05
SPIB	3.0555	5e-05
KRTAP5-AS1	3.04018	5e-05
OAS2	3.03998	5e-05
ACP7	2.99749	5e-05
FPR1	2.94898	5e-05
BATF2	2.9319	5e-05
CTLA4	2.92431	5e-05
IDO1	2.92381	5e-05
PITX1	2.9141	5e-05
IL1B	2.87625	5e-05
LINC01605	2.87278	5e-05
FOXE1	2.86625	5e-05
INA	2.8609	5e-05
CXCR6	2.8407	5e-05
LCN2	2.83465	5e-05
ZC3H12A	2.83373	5e-05
PRSS22	2.82853	5e-05
KLK13	2.82492	5e-05
SLC26A9	2.81665	5e-05
LCE3D	2.81127	5e-05
GBP6	2.80814	5e-05
SPRR2D	2.79747	5e-05
HERC6	2.79352	5e-05
SAMD9	2.79194	5e-05
ACRV1	2.78954	5e-05
PRKCQ-AS1	2.78178	5e-05
FUT3	2.77337	5e-05
ICOS	2.75124	5e-05
PRKCQ	2.75085	5e-05
SLC7A11	2.74549	5e-05
AIM2	2.74231	5e-05
PGLYRP2	2.74122	5e-05
CAMP	2.73774	5e-05
KRT16	2.73063	5e-05
KLK9	2.7234	5e-05
RSAD2	2.71984	5e-05
CDH26	2.69679	5e-05
TMC5	2.6734	5e-05
DUSP9	2.65241	5e-05
XDH	2.65198	5e-05
CXCL11	2.62699	5e-05
TMPRSS4	2.62511	5e-05
ADCYAP1	2.62466	5e-05
CCL4	2.62187	5e-05
TDO2	2.59351	5e-05
UPP1	2.58453	5e-05
CCR7	2.5471	5e-05
VNN1	2.54122	5e-05
SYT5	2.53669	5e-05
PLA2G2D	2.5291	5e-05
IL4I1	2.5266	5e-05
TMEM110-MUSTN1	2.52656	0.00565
TREX2	2.52536	5e-05
GPR84	2.52535	5e-05
BCL2A1	2.51305	5e-05
TMEM171	2.48886	5e-05
HAS3	2.48799	5e-05
CHRNA9	2.481	5e-05
HOXD11	2.46457	5e-05
LUCAT1	2.46353	5e-05
IFI44	2.45478	5e-05
CXCR2	2.44511	5e-05
HS3ST3A1	2.43887	5e-05
C9orf84	2.43545	5e-05
ADAMTS4	2.43532	5e-05
LINC01181	2.42422	5e-05
TREML1	2.41631	5e-05
MEFV	2.41541	5e-05
IL6	2.41329	5e-05
LUZP2	2.41187	5e-05
HPSE	2.41104	5e-05
PCSK9	2.39989	5e-05
SH2D2A	2.39686	5e-05
SLC26A4	2.37089	5e-05
NEU2	2.36669	5e-05
CCNE1	2.34874	5e-05
LINC01336	2.34401	5e-05
EPHB2	2.34312	5e-05
RRM2	2.34239	5e-05
BRINP1	2.34238	5e-05
SCNN1D	2.34026	5e-05
FUT2	2.3372	5e-05
GBP5	2.33221	5e-05
FCGR3A	2.32235	5e-05
OTOP3	2.31436	5e-05
IL23A	2.30723	5e-05
KCNJ15	2.28452	5e-05
C12orf56	2.28213	5e-05
POLR3G	2.26422	5e-05
RGS20	2.26079	5e-05
RN7SL3	2.25015	0.00025
FAM83A	2.24341	5e-05
WNT5A	2.24104	5e-05
CCL18	2.23232	5e-05
NR4A3	2.22974	5e-05
TTC39A	2.21395	5e-05
PLAC8	2.20825	5e-05
SERPINB13	2.20654	5e-05
SPRR2G	2.20333	5e-05
CMPK2	2.20273	5e-05
GBAP1	2.19102	5e-05
SELL	2.18748	5e-05
CDK5R1	2.18665	5e-05
MESP2	2.18394	5e-05
LIPG	2.18224	5e-05
FAM83A-AS1	2.18151	5e-05
CYP4F11	2.18125	5e-05
RDH16	2.17671	5e-05
PDCD1	2.1712	5e-05
RTP4	2.16562	5e-05
SMIM25	2.16285	5e-05
TICRR	2.14149	5e-05
ACKR2	2.1229	5e-05
XAF1	2.11946	5e-05
IRF7	2.11445	5e-05
EPOP	2.11285	5e-05
CLEC4E	2.1121	5e-05
GPR15	2.09696	5e-05
CLEC7A	2.09676	5e-05
ZBP1	2.0951	5e-05
OAS3	2.08789	5e-05
TIGIT	2.08756	5e-05
GJB2	2.07772	5e-05
KLK6	2.06885	5e-05
IFI44L	2.06138	5e-05
SH3PXD2A-AS1	2.05793	5e-05
IL2RA	2.05241	5e-05
IL21R	2.05219	5e-05
TYMP	2.04729	5e-05
KCNJ18	2.04706	5e-05
LINC02005	2.04598	0.01045
MX1	2.04239	5e-05
ERCC6L	2.03906	5e-05
DEPDC1B	2.03436	5e-05
HORMAD1	2.03398	0.0003
APOL1	2.01954	5e-05
CD7	2.01366	5e-05
TM4SF19	2.01167	5e-05
OAS1	2.01089	5e-05
LILRA5	2.01082	5e-05
LOC101928100	2.01078	5e-05
AUNIP	1.99695	5e-05
TREM1	1.99387	5e-05
LINC01343	1.98384	5e-05
DLGAP5	1.98347	5e-05
STRIP2	1.97844	5e-05
HTR7	1.97512	5e-05
ISG15	1.96627	5e-05
CYP27B1	1.96282	5e-05
ST6GALNAC1	1.9623	5e-05
FOXP3	1.96011	5e-05
PLA2G2F	1.95235	5e-05
IL12RB2	1.94897	5e-05
SKA3	1.94768	5e-05
KIF20A	1.94754	5e-05
GDPD3	1.94207	5e-05
SOCS3	1.93663	5e-05
GCNT4	1.93458	5e-05
MCM10	1.92874	5e-05
RAET1G	1.92621	5e-05
RNF222	1.91388	5e-05
EPSTI1	1.91129	5e-05
AURKA	1.90093	5e-05
IRAK2	1.89891	5e-05
PLA2G3	1.89769	5e-05
PIF1	1.8851	5e-05
GPRIN1	1.88072	5e-05
SERPINA1	1.87929	5e-05
MIR155HG	1.87692	5e-05
CLEC4C	1.87583	0.00035
SKA1	1.86984	5e-05
LRG1	1.86964	5e-05
DSC2	1.86845	5e-05
IL36RN	1.86677	5e-05
PROB1	1.86135	5e-05
CPNE7	1.85751	5e-05
MELK	1.85275	5e-05
ARNTL2	1.83943	5e-05
GALNT6	1.83767	5e-05
CDC25A	1.83415	5e-05
SCO2	1.83315	5e-05
NETO2	1.83066	5e-05
PI15	1.82143	5e-05
SPC25	1.81964	5e-05
KIF14	1.81678	5e-05
TUBBP5	1.81203	5e-05
SRMS	1.80983	5e-05
GNLY	1.80893	5e-05
CCNB1	1.80645	5e-05
FAM111B	1.80497	5e-05
ADAM23	1.80317	5e-05
LRP8	1.80212	5e-05
RHOXF1-AS1	1.80038	5e-05
PLK1	1.7992	5e-05
ALDH1A3	1.79743	5e-05
FCHSD1	1.79735	5e-05
FAM110C	1.7962	5e-05
CD300E	1.79157	5e-05
LAMP3	1.79037	5e-05
FABP5	1.78782	5e-05
LILRA4	1.7858	5e-05
LINC01214	1.78078	5e-05
CCL22	1.77987	5e-05
LINC02273	1.77928	5e-05
FCMR	1.77584	5e-05
CEP55	1.76871	5e-05
TGM1	1.76826	5e-05
PGBD5	1.7665	5e-05
CHRNA5	1.76421	5e-05
ADAP2	1.75954	5e-05
GBP1	1.75105	5e-05
ESCO2	1.74842	5e-05
CARD6	1.7355	5e-05
LAG3	1.73492	5e-05
CENPE	1.7336	5e-05
APOL6	1.73006	5e-05
SIRPG	1.72999	5e-05
LOC101930071	1.72642	5e-05
TROAP	1.72288	5e-05
NCAPG	1.71495	5e-05
IFI27	1.71237	5e-05
CCNA2	1.71081	5e-05
MIR3142HG	1.70766	5e-05
IL7R	1.70723	5e-05
GTSE1	1.70243	5e-05
B4GALNT2	1.70005	5e-05
SLC16A9	1.69478	5e-05
PLA2G4E	1.69325	5e-05
KNDC1	1.68724	5e-05
DDX60L	1.6864	5e-05
BLM	1.68445	5e-05
PARP9	1.67716	5e-05
LOC729737	1.67678	5e-05
KNL1	1.67661	5e-05
CLSPN	1.67588	5e-05
IFI6	1.67555	5e-05
GJA3	1.67365	5e-05
MYBL2	1.67231	5e-05
PLAT	1.67037	5e-05
NOD2	1.6703	5e-05
MMP9	1.66766	5e-05
GPR68	1.66642	5e-05
CACNB4	1.66606	5e-05
CDC6	1.66567	5e-05
IL12RB1	1.66416	5e-05
GPR1	1.65791	5e-05
ATP10B	1.65668	5e-05
EBI3	1.6553	5e-05
ASPG	1.6549	5e-05
PLA2G4E-AS1	1.65391	5e-05
AASS	1.64959	5e-05
NCAPH	1.64958	5e-05
ASPM	1.64888	5e-05
MKI67	1.64449	5e-05
GJB6	1.64107	5e-05
NOCT	1.63859	5e-05
PLA2G4B	1.63684	5e-05
MPZL2	1.63614	5e-05
CXCR4	1.63598	5e-05
PCLAF	1.63505	5e-05
HIST1H2BH	1.63264	5e-05
SPRR1B	1.63258	5e-05
IKZF3	1.63247	5e-05
MIAT	1.6308	5e-05
BUB1	1.62816	5e-05
SLC5A1	1.62779	5e-05
ERVMER34-1	1.62327	5e-05
CDCA2	1.62183	5e-05
TTK	1.61642	5e-05
KIF18A	1.61638	5e-05
KIF2C	1.61438	5e-05
MXD1	1.61438	5e-05
FUT7	1.61346	5e-05
TRG-AS1	1.61337	5e-05
HELZ2	1.61213	5e-05
LOC101927746	1.61077	5e-05
CEMIP	1.61046	5e-05
CHST1	1.61035	5e-05
CHAC2	1.60966	5e-05
CDC20	1.60874	5e-05
NFKBIZ	1.60194	5e-05
NDC80	1.60185	5e-05
CDC45	1.60056	5e-05
DHRS9	1.6004	5e-05
MYOSLID	1.59919	5e-05
SGO1	1.59882	5e-05
CARD17	1.59758	5e-05
FLVCR2	1.59481	5e-05
SAMSN1	1.59343	5e-05
ELF3	1.59336	5e-05
CD28	1.59314	5e-05
HJURP	1.59235	5e-05
SLC52A3	1.59094	5e-05
PAEP	1.58767	5e-05
KIF4A	1.58639	5e-05
A2ML1	1.57952	5e-05
FAM43A	1.57689	5e-05
HMMR	1.57546	5e-05
WDR66	1.57356	5e-05
KLRB1	1.56819	5e-05
LOC105370333	1.56413	5e-05
SLAMF7	1.56382	5e-05
IFIT1	1.56036	5e-05
HASPIN	1.56015	5e-05
HAL	1.55817	5e-05
SPRR2E	1.55678	5e-05
TIGAR	1.55661	5e-05
FOXM1	1.5537	5e-05
KIF18B	1.55071	5e-05
EXO1	1.54491	5e-05
CXCR1	1.54426	5e-05
PCP4L1	1.54159	5e-05
BIRC5	1.54002	5e-05
E2F7	1.53872	5e-05
GASAL1	1.53516	5e-05
MB21D1	1.53368	5e-05
SHCBP1	1.53329	5e-05
STIL	1.53307	5e-05
GLT1D1	1.53297	5e-05
LILRB4	1.53246	5e-05
STXBP5-AS1	1.5313	5e-05
NABP1	1.53011	5e-05
SMOX	1.52584	5e-05
PTTG3P	1.52356	0.0001
HBEGF	1.52264	5e-05
IFIT3	1.5201	5e-05
PBK	1.51835	5e-05
ZBED2	1.51824	5e-05
KLK10	1.5165	5e-05
PNP	1.51302	5e-05
TMEM45B	1.51283	5e-05
TRIM58	1.51213	5e-05
WFDC12	1.50972	5e-05
CDC25C	1.50586	5e-05
CDK1	1.50576	5e-05
NLRP2	1.50347	5e-05
PKMYT1	1.50296	5e-05
CCL8	1.49771	5e-05
GZMA	1.49698	5e-05
NUF2	1.49515	5e-05
FAM3D	1.49232	0.00015
EEF1DP3	1.49016	5e-05
CLEC2L	1.48934	5e-05
ORC6	1.48551	5e-05
HPDL	1.48099	5e-05
CCNB2	1.47978	5e-05
DARS-AS1	1.47701	5e-05
CES3	1.47621	5e-05
DIAPH3	1.47518	5e-05
KIF23	1.47263	5e-05
SLC7A5	1.47213	5e-05
AGAP2	1.46706	5e-05
ALOX12B	1.46463	5e-05
CD24	1.46415	5e-05
LOC101929897	1.46379	5e-05
GK	1.46366	5e-05
SLC16A6	1.4623	0.0003
RAD54L	1.46214	5e-05
SH2D1A	1.45979	5e-05
NEK2	1.45626	5e-05
TGM3	1.45275	5e-05
TRPV3	1.45194	5e-05
SIGLEC7	1.45178	5e-05
RAET1L	1.44901	5e-05
CDKN3	1.44742	5e-05
TNFRSF4	1.4473	5e-05
FUT1	1.44702	5e-05
LOC101927272	1.44416	0.00135
MPHOSPH6	1.44165	5e-05
ARL11	1.44074	5e-05
PRDM1	1.44066	5e-05
AURKB	1.43872	5e-05
AZGP1P1	1.43847	5e-05
LINC01806	1.43777	5e-05
POLQ	1.43595	5e-05
IFIH1	1.43418	5e-05
RIPOR3	1.43031	5e-05
NUP210	1.42956	5e-05
TM4SF19-AS1	1.42807	0.00025
SPP1	1.42773	5e-05
GK3P	1.4275	0.00035
STAT1	1.4257	5e-05
DDIAS	1.42507	0.00265
CKAP2L	1.42378	5e-05
STEAP1B	1.42364	5e-05
SAA1	1.42256	5e-05
HELLS	1.42095	5e-05
CXCR3	1.41246	5e-05
TPBG	1.41148	5e-05
TRIM22	1.40969	5e-05
RASGRP1	1.40956	5e-05
PGLYRP4	1.40794	5e-05
MX2	1.40641	5e-05
SPIN4	1.40577	5e-05
KBTBD8	1.40444	5e-05
NAMPT	1.40045	5e-05
ZDHHC21	1.40021	5e-05
AMMECR1	1.39295	5e-05
MTFR2	1.3927	5e-05
SERPINB9	1.39248	5e-05
CCR4	1.39245	5e-05
HK2	1.39225	5e-05
ARG1	1.39193	5e-05
SNORA50C	1.39039	0.0313
PARP14	1.39016	5e-05
MDFI	1.38922	5e-05
F12	1.38822	5e-05
UHRF1	1.38806	5e-05
FFAR2	1.38719	5e-05
HAPLN3	1.38662	5e-05
TIFAB	1.3859	5e-05
BUB1B	1.38579	5e-05
SELE	1.38539	5e-05
PLCXD2	1.38532	0.0001
UBE2C	1.3809	5e-05
RPL36A-HNRNPH2	1.38025	0.01165
PARPBP	1.37929	5e-05
FCGR3B	1.377	5e-05
SLAMF1	1.37566	5e-05
UBASH3A	1.37141	5e-05
CD2	1.37072	5e-05
LOC102724153	1.36507	0.00265
CDCA5	1.36433	5e-05
FGFBP1	1.36213	5e-05
PDSS1	1.35853	5e-05
CYP2S1	1.35751	5e-05
APELA	1.35614	5e-05
CH25H	1.34988	5e-05
APOBEC3B	1.34776	5e-05
EHF	1.34752	5e-05
ANGPTL4	1.34595	5e-05
KPNA2	1.34473	5e-05
ORC1	1.34409	5e-05
CDH3	1.34346	5e-05
CD247	1.34012	5e-05
TEDC2	1.33775	5e-05
ASF1B	1.3348	5e-05
CNFN	1.33354	5e-05
DSG3	1.33314	5e-05
PLBD1	1.33278	5e-05
BIK	1.33234	5e-05
SLC47A2	1.3261	5e-05
SLAMF6	1.32547	5e-05
CST7	1.325	5e-05
CYP2E1	1.32471	5e-05
PYHIN1	1.32326	5e-05
TSPAN10	1.32188	5e-05
MGC12916	1.32179	5e-05
E2F8	1.32169	5e-05
USP18	1.3208	5e-05
LCK	1.31541	5e-05
SNORA40	1.31529	0.0002
LOC105371849	1.31434	0.001
AEN	1.31357	5e-05
DNASE1L3	1.31137	5e-05
ENTPD7	1.31132	5e-05
DDX58	1.31107	5e-05
TUBB3	1.30894	5e-05
CDKN2A	1.30537	5e-05
TPRXL	1.30503	5e-05
ELF3-AS1	1.30414	5e-05
CHRNA3	1.30365	5e-05
TNFRSF21	1.30314	5e-05
GINS3	1.30116	5e-05
FERMT1	1.30101	5e-05
TPX2	1.30018	5e-05
PRR11	1.29961	5e-05
TRIP13	1.29529	5e-05
RNF223	1.29485	5e-05
PRSS21	1.2933	5e-05
PTAFR	1.29262	5e-05
PVT1	1.29196	5e-05
SLC16A10	1.29117	5e-05
S100P	1.29105	5e-05
SH3GL3	1.28952	5e-05
TNFRSF6B	1.28729	0.0016
LOC101927854	1.28474	0.0003
ACE2	1.28335	5e-05
LENG9	1.28184	5e-05
PTPN22	1.28144	0.00015
VSNL1	1.27742	5e-05
VPS9D1-AS1	1.27579	0.0028
UCA1	1.27339	5e-05
PHLDA2	1.27088	5e-05
GRHL3	1.26936	5e-05
IL4R	1.26898	5e-05
DDX60	1.26525	5e-05
TOP2A	1.26477	5e-05
PTTG1	1.26473	5e-05
PDZK1IP1	1.2638	5e-05
EPHA2	1.26305	5e-05
NT5C3A	1.25985	5e-05
CENPF	1.25969	5e-05
SGO2	1.25795	5e-05
CCL17	1.25779	5e-05
CCDC183-AS1	1.25555	0.0038
P2RY10	1.25538	5e-05
TIMD4	1.25447	5e-05
SMPD3	1.25395	5e-05
UNC93A	1.25389	5e-05
MIR142	1.2536	0.0018
B3GNT3	1.25346	5e-05
LOC105369340	1.25256	5e-05
CD5	1.24931	5e-05
DTX3L	1.24924	5e-05
UBE2T	1.24864	5e-05
MLKL	1.24705	5e-05
SPRR1A	1.24667	5e-05
BRCA2	1.24639	5e-05
FCN1	1.24558	5e-05
BIRC3	1.24412	5e-05
TRIM14	1.24254	5e-05
FBXO45	1.24028	5e-05
XCL2	1.23964	5e-05
ACOT11	1.23951	5e-05
CD83	1.23884	5e-05
GPX2	1.23586	0.0001
SLC28A3	1.23388	5e-05
ABCA12	1.23034	5e-05
TK1	1.23001	5e-05
JAK3	1.2295	5e-05
EREG	1.2241	5e-05
CALHM6	1.22243	5e-05
FOLH1	1.22179	5e-05
MTCL1	1.22168	5e-05
KIF11	1.22115	5e-05
SOX7	1.22093	5e-05
CDC25B	1.21823	5e-05
SPOCK2	1.2162	5e-05
ISG20	1.21442	5e-05
TRPM6	1.21437	5e-05
CD226	1.21307	5e-05
PGM2	1.21111	5e-05
ZWINT	1.21035	5e-05
LMNB1	1.20952	5e-05
LILRB1	1.20658	5e-05
CDCA3	1.20566	5e-05
CARD14	1.20182	5e-05
NMI	1.20139	5e-05
SPAG5	1.19928	5e-05
FZD5	1.1968	5e-05
CD3G	1.19513	5e-05
HOMER1	1.19479	5e-05
ITK	1.19131	5e-05
KRT6B	1.18942	5e-05
RNF225	1.18884	5e-05
TACC3	1.18838	5e-05
ADAM19	1.18607	5e-05
EZH2	1.18592	5e-05
LYN	1.18554	5e-05
SDR9C7	1.18436	5e-05
HK3	1.18158	5e-05
IQGAP3	1.18155	5e-05
TMEM86A	1.18073	5e-05
ODF3B	1.17995	5e-05
DEPDC1	1.17827	5e-05
TGFA	1.1779	5e-05
S1PR4	1.1778	5e-05
EEF1AKMT4	1.17705	5e-05
POC1A	1.17523	5e-05
COL6A6	1.17515	5e-05
CNNM4	1.17491	5e-05
ARHGAP11A	1.1747	5e-05
SIT1	1.1743	5e-05
CCL2	1.17222	5e-05
ECT2	1.17151	5e-05
SLC6A15	1.17088	5e-05
AP1S3	1.16998	5e-05
NEIL3	1.1697	5e-05
TREM2	1.16775	5e-05
CDCA8	1.1655	5e-05
PLBD1-AS1	1.16534	0.0009
FASLG	1.16507	5e-05
KIF15	1.16458	5e-05
ADAM12	1.16392	5e-05
LOC399975	1.16374	5e-05
LRRC20	1.16278	5e-05
WDR4	1.16252	5e-05
KLK12	1.16224	5e-05
SLC7A1	1.16152	5e-05
DNA2	1.16072	5e-05
NKG7	1.16048	5e-05
SLC23A2	1.158	5e-05
CCNE2	1.15708	5e-05
RAD51AP1	1.15434	5e-05
SLA2	1.15362	0.0029
ADM2	1.15254	5e-05
CYP27C1	1.15246	5e-05
ANKK1	1.15222	5e-05
BRIP1	1.14814	5e-05
MREG	1.14787	5e-05
CSF3R	1.14742	5e-05
CD3D	1.14666	5e-05
LRRC8B	1.14646	5e-05
TCAF2	1.14611	5e-05
SNORD76	1.14583	0.01305
GGH	1.14441	5e-05
GSDMC	1.14393	5e-05
EPN3	1.14367	5e-05
MAP3K9	1.14334	5e-05
CD164L2	1.14226	5e-05
CD6	1.14174	5e-05
CACNA2D3	1.14025	5e-05
BLNK	1.13918	5e-05
IKBKE	1.13865	5e-05
FBXO10	1.13755	5e-05
DTL	1.13693	5e-05
GINS4	1.13611	0.0001
ALPL	1.13187	5e-05
PPARD	1.12987	5e-05
CENPN	1.12956	5e-05
CENPI	1.12899	5e-05
PLSCR1	1.12805	5e-05
CYSRT1	1.12653	5e-05
GPR171	1.12624	0.00245
NUSAP1	1.12515	5e-05
LOC101927157	1.11974	0.01545
CCR5	1.11775	5e-05
GNA15	1.1174	5e-05
GPR65	1.11718	5e-05
LOC102724301	1.11609	5e-05
ARL5B	1.11426	5e-05
SBNO2	1.1142	5e-05
FAM169A	1.11409	5e-05
GCH1	1.11298	5e-05
CKS2	1.11174	5e-05
MAD2L1	1.11092	5e-05
LDLR	1.10983	5e-05
CD27	1.10857	5e-05
RELT	1.10658	5e-05
IRF1	1.1063	5e-05
TMEM165	1.10508	5e-05
CENPA	1.10395	5e-05
POLE2	1.10189	5e-05
SHROOM2	1.10161	5e-05
CENPK	1.10048	5e-05
SERPINB1	1.09871	5e-05
SNX10	1.09798	5e-05
LINC00519	1.09622	5e-05
STYK1	1.09603	5e-05
RELL2	1.09341	0.00085
LOC100128770	1.09209	0.0021
SNORD88B	1.09204	0.0143
TMPO-AS1	1.0919	0.00745
SIGLEC9	1.09157	5e-05
SASH3	1.09118	5e-05
LOC105377924	1.09074	5e-05
DUOXA1	1.09036	5e-05
VNN2	1.0892	5e-05
LTB4R	1.08917	5e-05
SPC24	1.08818	5e-05
CIP2A	1.08801	5e-05
LINC01503	1.0841	5e-05
SLC16A1	1.08327	5e-05
ACTR3C	1.08285	5e-05
ITGAL	1.08025	5e-05
YWHAEP7	1.07911	5e-05
PPARGC1B	1.07898	5e-05
TYMS	1.07556	5e-05
CBX2	1.0747	5e-05
GINS1	1.0723	5e-05
NCOA7	1.07152	5e-05
C12orf54	1.06919	5e-05
EIF4EBP1	1.06895	5e-05
HCAR3	1.06873	5e-05
KCNJ2	1.06855	5e-05
KIF24	1.06838	0.00185
ETV4	1.06753	5e-05
KRT42P	1.06708	5e-05
PLEK	1.06575	5e-05
APOL2	1.06405	5e-05
AMPD3	1.06236	5e-05
CD3E	1.06123	5e-05
MMP3	1.0605	0.0001
GLB1L3	1.06032	5e-05
NLRX1	1.05848	5e-05
HSD17B1	1.05648	5e-05
LINC02560	1.05627	5e-05
CTPS1	1.05597	5e-05
GBP1P1	1.05553	5e-05
ERO1A	1.05398	5e-05
S100A2	1.05393	5e-05
LOC101927402	1.05269	5e-05
RAD51	1.05125	5e-05
ZC3H12D	1.05049	5e-05
CARMIL3	1.05015	5e-05
TMIGD3	1.04965	0.00335
ABHD17C	1.04923	5e-05
HEATR3	1.04917	5e-05
HS3ST3B1	1.04888	5e-05
CLEC4G	1.0443	5e-05
TBC1D10C	1.04353	5e-05
ANLN	1.043	5e-05
CARHSP1	1.04169	5e-05
FOSB	1.04145	5e-05
PPIF	1.03919	5e-05
CFAP45	1.03757	5e-05
MFHAS1	1.03682	5e-05
TBX5-AS1	1.03379	5e-05
IL36B	1.03271	5e-05
OTUB2	1.02943	5e-05
ALDH4A1	1.02942	5e-05
HSH2D	1.02898	5e-05
PRSS3	1.0282	5e-05
BATF	1.02686	5e-05
CYP7B1	1.02586	5e-05
GBP3	1.0242	5e-05
SNORA32	1.02302	0.0097
ELOVL7	1.02231	5e-05
ESPL1	1.02179	5e-05
GEN1	1.02117	5e-05
PAX9	1.02117	5e-05
SNX20	1.01859	5e-05
AFAP1L2	1.01801	5e-05
STARD4	1.01718	5e-05
CD1B	1.0136	5e-05
RHOH	1.01203	5e-05
CHEK1	1.01198	5e-05
SEMA7A	1.00818	5e-05
TTC9	1.00711	5e-05
SPTLC2	1.00672	5e-05
MMP25	1.003	5e-05
ZSWIM4	1.0025	5e-05
UBE2L6	1.002	5e-05
UGCG	1.00114	5e-05
AGR3	-7.89559	5e-05
CYP2W1	-4.82948	5e-05
DDC	-4.5432	5e-05
UGT3A2	-4.47251	5e-05
PDE6A	-4.20885	5e-05
MIR7847	-4.15754	5e-05
BTC	-4.07408	5e-05
CHRM4	-4.01038	5e-05
LINC02169	-3.99495	5e-05
LOC100505851	-3.76635	5e-05
HGD	-3.74529	5e-05
HSD3B1	-3.74454	5e-05
SPINK1	-3.68405	5e-05
TRIM55	-3.64233	5e-05
AADACL3	-3.62927	5e-05
CILP2	-3.60617	5e-05
LINC01612	-3.55332	5e-05
HAO2	-3.50452	5e-05
LOC105376398	-3.4362	5e-05
MOGAT1	-3.42722	5e-05
MSMB	-3.31709	5e-05
HSD17B13	-3.23417	5e-05
DHRS2	-3.23354	5e-05
KRT4	-3.17807	5e-05
UPB1	-3.11794	5e-05
ZP1	-3.1149	5e-05
UGT2A1	-3.10374	5e-05
LINC01698	-3.09175	5e-05
RAB3B	-3.03591	5e-05
GJB4	-3.02506	5e-05
WNT2	-3.01574	5e-05
TMEM63C	-3.01336	5e-05
ROS1	-3.01136	5e-05
AWAT2	-2.99974	5e-05
PNPLA5	-2.99674	0.00025
WIF1	-2.94559	5e-05
MOGAT2	-2.93148	5e-05
BEST2	-2.93147	5e-05
DGAT2L6	-2.93097	5e-05
SP8	-2.91671	5e-05
TMPRSS6	-2.91129	5e-05
NPTX1	-2.8912	5e-05
MUC7	-2.88242	5e-05
LOC340357	-2.86175	5e-05
UPK1B	-2.85179	5e-05
CCKBR	-2.84689	5e-05
SYPL2	-2.83253	5e-05
METTL7B	-2.80068	5e-05
SCGB3A1	-2.80002	5e-05
SYT8	-2.79963	5e-05
SEC14L6	-2.79666	5e-05
LINC01229	-2.79636	5e-05
THRSP	-2.7287	5e-05
ELOVL3	-2.72724	5e-05
AHSP	-2.72189	5e-05
PNLDC1	-2.71281	5e-05
PM20D1	-2.6815	5e-05
GAL	-2.68121	5e-05
GLDC	-2.67887	5e-05
SERTM1	-2.64688	5e-05
FAM95C	-2.62566	5e-05
GABBR2	-2.58815	5e-05
CAPN13	-2.57935	5e-05
SLC25A18	-2.57298	5e-05
CDH4	-2.56676	5e-05
CKM	-2.55191	5e-05
CHAD	-2.54531	5e-05
SLCO4C1	-2.54406	5e-05
ODF3L1	-2.53796	5e-05
SEC14L4	-2.53209	0.0029
HSD11B1	-2.52088	5e-05
ANKRD33B	-2.50984	5e-05
TMEM56	-2.50222	5e-05
OLAH	-2.49512	5e-05
PDZD7	-2.48878	5e-05
PHYHIP	-2.48291	5e-05
SLC22A31	-2.47787	5e-05
LACRT	-2.47719	0.0001
MRPS30-DT	-2.45624	5e-05
CYP4F8	-2.45051	5e-05
SLC14A1	-2.44386	5e-05
RGS9BP	-2.43899	5e-05
LINC01018	-2.43854	5e-05
WFDC3	-2.41581	5e-05
FAM201A	-2.40783	5e-05
KLRF2	-2.40496	0.0007
TPPP	-2.39883	5e-05
KRT77	-2.3749	5e-05
CAMK2B	-2.3714	5e-05
TNNC1	-2.36976	5e-05
CYP3A4	-2.36135	5e-05
CPNE6	-2.34699	5e-05
LINC01254	-2.33887	5e-05
HS3ST6	-2.32821	5e-05
CUX2	-2.32698	5e-05
EMILIN3	-2.30442	5e-05
TNNT3	-2.29759	5e-05
SP9	-2.28877	5e-05
WDR72	-2.28126	5e-05
RORC	-2.27705	5e-05
CCER2	-2.26687	5e-05
SCGB2A1	-2.25976	5e-05
SCUBE1	-2.24554	5e-05
ACSBG1	-2.2376	5e-05
WNK2	-2.23418	5e-05
MYH3	-2.2301	5e-05
IL37	-2.22946	5e-05
GPR12	-2.22605	5e-05
HHATL	-2.22451	5e-05
FA2H	-2.21516	5e-05
CDH12	-2.20684	5e-05
ADRA1A	-2.20223	5e-05
MT4	-2.19258	5e-05
LINC02247	-2.17159	5e-05
ANKFN1	-2.16021	5e-05
BTBD16	-2.15075	5e-05
ALDH1L1	-2.14796	5e-05
TNNI2	-2.14603	5e-05
ACTC1	-2.14416	5e-05
SLC27A2	-2.14397	5e-05
PNCK	-2.14322	5e-05
ACTA1	-2.14209	5e-05
MYOC	-2.13626	5e-05
LOC101929371	-2.12852	0.0011
PLAC9P1	-2.12707	0.00015
CLDN8	-2.12554	5e-05
SLC9A2	-2.12247	5e-05
ACADL	-2.1189	5e-05
MACROD2	-2.11666	5e-05
C5orf46	-2.11172	5e-05
FAR2	-2.0944	5e-05
AQP9	-2.09386	5e-05
LRIT2	-2.09306	5e-05
IL34	-2.09168	5e-05
VGLL2	-2.08349	5e-05
ACOT1	-2.0811	5e-05
TAC1	-2.07897	5e-05
ADAMTSL3	-2.07883	5e-05
CYP1A1	-2.0756	5e-05
ENHO	-2.07441	5e-05
CHGA	-2.07213	0.0001
FAM166B	-2.06755	5e-05
AWAT1	-2.06742	5e-05
MUC1	-2.06699	5e-05
HMGCS2	-2.0647	5e-05
FADS2	-2.06401	5e-05
SFRP5	-2.05349	5e-05
GSTA3	-2.04479	5e-05
CBLN1	-2.04275	5e-05
MYEOV	-2.03795	5e-05
PEBP4	-2.03752	5e-05
NPY4R	-2.03297	5e-05
NPAS1	-2.01732	5e-05
ZDHHC11B	-2.01577	5e-05
TG	-2.01422	5e-05
IGFL2	-2.00175	5e-05
RIMS4	-1.9824	5e-05
CNTFR	-1.95367	5e-05
TMEM132C	-1.95006	5e-05
GREB1L	-1.94439	5e-05
CHRM1	-1.9384	5e-05
FADS1	-1.92613	5e-05
TNNT2	-1.92597	5e-05
CACNA1H	-1.91994	5e-05
TMEM255A	-1.91826	5e-05
ADRA1B	-1.91374	5e-05
CCL27	-1.91211	5e-05
KLF15	-1.9112	5e-05
PCDH20	-1.90289	5e-05
CA9	-1.90057	5e-05
SRPK3	-1.8958	5e-05
LOC284578	-1.89032	5e-05
ANKRD2	-1.88458	5e-05
TMEM132B	-1.88338	5e-05
KANK4	-1.88242	5e-05
PDZRN4	-1.87965	5e-05
ZBTB16	-1.87863	5e-05
ENPP5	-1.87498	5e-05
CNTN2	-1.86999	5e-05
SLC46A2	-1.85658	5e-05
NPY4R2	-1.85558	5e-05
SERHL2	-1.85377	5e-05
CA3	-1.85317	5e-05
UPK3B	-1.84625	5e-05
ASIP	-1.84598	5e-05
C1QTNF7	-1.8453	5e-05
GPD1	-1.8389	5e-05
EXTL1	-1.83859	5e-05
SEZ6L	-1.8337	5e-05
KCNH2	-1.83266	5e-05
MAPK4	-1.83226	5e-05
TACR2	-1.82828	5e-05
CLDN23	-1.82791	5e-05
CEACAM7	-1.82767	5e-05
PCSK1N	-1.82297	5e-05
KRT79	-1.81248	5e-05
LCE5A	-1.81234	5e-05
ACSM3	-1.81029	5e-05
CNGA1	-1.81027	5e-05
LOC102724050	-1.80918	5e-05
F3	-1.80831	5e-05
LINC02158	-1.7965	5e-05
FAM171A2	-1.79401	5e-05
SNTB1	-1.79318	5e-05
COCH	-1.79188	5e-05
LINC02568	-1.78504	5e-05
ADCY8	-1.77691	5e-05
P2RY4	-1.77318	5e-05
MATN4	-1.77317	5e-05
MLC1	-1.76977	5e-05
PECR	-1.76652	5e-05
SCIN	-1.76625	5e-05
LOC100507387	-1.76164	5e-05
ZNF135	-1.7593	5e-05
MYOM2	-1.75843	5e-05
ATP13A5	-1.75713	5e-05
MT3	-1.75653	0.01635
STUM	-1.75466	5e-05
C2orf72	-1.75037	5e-05
SOX5	-1.74771	5e-05
PSCA	-1.74721	5e-05
FOXO6	-1.74581	5e-05
TTYH1	-1.7352	5e-05
CNKSR2	-1.7294	5e-05
SPDEF	-1.72654	5e-05
STAC	-1.72639	5e-05
TCEAL2	-1.72546	5e-05
CACNA2D2	-1.72496	5e-05
PCK1	-1.724	5e-05
MAST1	-1.71956	5e-05
SCUBE3	-1.71483	5e-05
SGK2	-1.71019	5e-05
TSPAN8	-1.70896	5e-05
LINC01550	-1.70873	5e-05
DMRT2	-1.70686	5e-05
DIO3	-1.70267	5e-05
HIF3A	-1.69914	5e-05
OBP2B	-1.69394	5e-05
LINC01805	-1.68944	5e-05
ACOX2	-1.68381	5e-05
SOWAHB	-1.68213	5e-05
CNTN4	-1.68028	5e-05
LIF	-1.67984	5e-05
CLDN3	-1.67806	5e-05
HOXB-AS3	-1.67234	5e-05
NCAM1	-1.67035	5e-05
LRRC10B	-1.66812	5e-05
CRAT	-1.66524	5e-05
SGCG	-1.66494	5e-05
BCAR3	-1.65512	5e-05
LOC102724804	-1.65338	5e-05
C9orf152	-1.65167	5e-05
B3GALT5	-1.64914	5e-05
PCP4	-1.64595	5e-05
SYT17	-1.64373	5e-05
PRR15L	-1.64256	5e-05
SFTPC	-1.63782	5e-05
GREM2	-1.63736	5e-05
CHP2	-1.63341	5e-05
CEL	-1.63334	5e-05
ATP1A2	-1.63086	5e-05
MAP6	-1.6285	5e-05
ARFGEF3	-1.62756	5e-05
MAT1A	-1.62275	5e-05
ALDH1A2	-1.62173	5e-05
AGT	-1.61475	5e-05
CASQ2	-1.61317	5e-05
PGM5P4	-1.61239	5e-05
TRHDE-AS1	-1.61149	5e-05
JPH2	-1.60784	5e-05
LRRC26	-1.60759	5e-05
FOLR1	-1.60443	5e-05
SYN2	-1.60378	5e-05
FGF22	-1.60227	5e-05
ZDHHC11	-1.599	5e-05
EDA	-1.59012	5e-05
FNDC5	-1.58597	5e-05
TMEM108	-1.5858	5e-05
GLI2	-1.58525	5e-05
CFAP73	-1.58407	5e-05
LEP	-1.58042	5e-05
SGCA	-1.57795	5e-05
LEPR	-1.57783	5e-05
HOXC-AS1	-1.57672	5e-05
GPRASP1	-1.57602	5e-05
ETNK2	-1.57312	5e-05
LOC100996693	-1.57119	5e-05
P2RX1	-1.57071	5e-05
PGM5-AS1	-1.56881	5e-05
PTGDR2	-1.56723	0.00035
FOXA1	-1.5639	5e-05
GRIN3A	-1.5639	5e-05
CYP2J2	-1.56109	5e-05
ZSCAN18	-1.56088	5e-05
SOD2-OT1	-1.55552	5e-05
APOC1	-1.55452	5e-05
KIAA1683	-1.55416	5e-05
H19	-1.55204	5e-05
PPARGC1A	-1.54905	5e-05
GATA3-AS1	-1.54845	5e-05
FGFBP2	-1.54788	5e-05
FAM189A2	-1.54645	5e-05
SCGB2B2	-1.54455	0.00035
FBP1	-1.5432	5e-05
ATOH8	-1.54218	5e-05
CLEC2A	-1.53378	5e-05
CTNND2	-1.53351	5e-05
RSPH14	-1.53284	0.00095
SYNE4	-1.52963	5e-05
SPRR4	-1.52961	5e-05
PIFO	-1.5294	5e-05
KCNB1	-1.52874	5e-05
ADGRB1	-1.52667	5e-05
GLRB	-1.52584	5e-05
SEMA3B	-1.52526	5e-05
WSCD1	-1.52507	5e-05
MSLN	-1.52471	0.0074
LINC00950	-1.52161	5e-05
PAMR1	-1.52157	5e-05
FABP7	-1.514	5e-05
DDO	-1.51272	5e-05
TNN	-1.51226	5e-05
METTL27	-1.51183	5e-05
SCN7A	-1.50655	5e-05
MYH14	-1.50609	5e-05
PACRG	-1.50168	5e-05
MFSD4A	-1.50109	5e-05
C16orf89	-1.5006	5e-05
TMEM252	-1.49899	5e-05
SGSM1	-1.49861	5e-05
PPP1R1A	-1.49833	5e-05
CPB1	-1.49653	5e-05
AS3MT	-1.49327	0.0005
CYP4B1	-1.49315	5e-05
LINC00327	-1.49314	5e-05
OR7E47P	-1.4898	5e-05
FOXCUT	-1.48754	5e-05
PHACTR3	-1.48306	5e-05
LINC00842	-1.48226	5e-05
GPT	-1.48195	5e-05
TUSC5	-1.47947	5e-05
GATA6	-1.47862	5e-05
KRTAP10-12	-1.47727	0.00055
AFF2	-1.47605	5e-05
MIR181A2HG	-1.47599	0.00085
FAM234B	-1.47449	5e-05
MYOCD	-1.47412	5e-05
LOXL4	-1.47386	5e-05
DCST2	-1.4735	5e-05
TMEM61	-1.47103	5e-05
SOX8	-1.46912	5e-05
GABRD	-1.46901	5e-05
WNT7B	-1.46807	5e-05
PYGM	-1.46798	5e-05
AMPH	-1.46749	5e-05
CADPS	-1.4672	5e-05
HOXB5	-1.46398	5e-05
EDAR	-1.46036	5e-05
CEBPB-AS1	-1.46031	5e-05
XKR4	-1.45871	5e-05
LIFR-AS1	-1.4587	0.00065
ZNF667	-1.45828	5e-05
C14orf132	-1.45824	5e-05
SLC16A11	-1.45266	5e-05
NR1I3	-1.45023	5e-05
ABHD12B	-1.44755	5e-05
ZNF667-AS1	-1.44604	5e-05
LGI3	-1.44396	5e-05
MRAP	-1.44322	5e-05
PCDHGA3	-1.44314	5e-05
ADGRL3	-1.44216	5e-05
LRFN5	-1.44117	5e-05
BCAS1	-1.43961	5e-05
MIR3936	-1.43794	0.0017
OBP2A	-1.43562	5e-05
KRT28	-1.43368	5e-05
SMIM10L2A	-1.43122	5e-05
C15orf59	-1.4308	5e-05
ADCYAP1R1	-1.42944	5e-05
CHADL	-1.4263	0.0004
NR3C2	-1.42629	5e-05
LRRC17	-1.42453	5e-05
CNTNAP3	-1.42085	5e-05
IGFL2-AS1	-1.4208	5e-05
KRTAP10-3	-1.41987	0.00205
TRPV6	-1.41926	5e-05
PRLR	-1.41656	5e-05
APOC2	-1.41648	5e-05
ESRRG	-1.41453	5e-05
CHRM3	-1.41159	5e-05
RHPN2	-1.411	5e-05
TMEM35A	-1.41054	5e-05
PCDHGB4	-1.40962	5e-05
IRX6	-1.40846	5e-05
ADCY2	-1.40785	5e-05
CASQ1	-1.40663	5e-05
PCDHGA2	-1.40395	5e-05
CRACR2B	-1.4037	5e-05
SLC2A4	-1.40367	5e-05
HSPB7	-1.40344	5e-05
PLLP	-1.40299	5e-05
TMEM139	-1.40176	5e-05
SOAT1	-1.40111	5e-05
LOC100130476	-1.39947	5e-05
AGTR1	-1.3971	5e-05
LRP4-AS1	-1.39545	5e-05
PNPLA3	-1.39533	5e-05
ESPN	-1.39529	5e-05
GALNT17	-1.39463	5e-05
MPZ	-1.39424	5e-05
ISLR2	-1.39384	5e-05
TMPRSS2	-1.39321	5e-05
ANGPTL7	-1.39215	0.00115
ATP6V0A4	-1.38585	5e-05
SERPINA5	-1.38577	5e-05
CMTM5	-1.38524	5e-05
CADM3	-1.38514	5e-05
LDHD	-1.38303	5e-05
PHYHD1	-1.38222	5e-05
KRTAP10-4	-1.38029	0.00235
2022-03-01	-1.38023	5e-05
POPDC2	-1.38023	5e-05
LOC101927318	-1.3787	5e-05
ADRA2C	-1.37632	5e-05
PCDHGA5	-1.37546	5e-05
OXGR1	-1.37458	5e-05
SPEG	-1.37382	5e-05
TBX18-AS1	-1.37363	0.00065
GPRASP2	-1.37359	5e-05
WFDC2	-1.37305	5e-05
YBX2	-1.37269	5e-05
DES	-1.37148	5e-05
PWAR5	-1.37059	0.0013
AQP7	-1.37009	5e-05
CLSTN2	-1.37007	5e-05
RAB9B	-1.36614	5e-05
CGA	-1.36577	0.0012
NOTUM	-1.365	5e-05
HMCN2	-1.36363	5e-05
TNNT1	-1.36344	5e-05
PWAR6	-1.36327	0.0007
NRXN1	-1.36281	5e-05
NDNF	-1.36259	5e-05
CFTR	-1.36095	5e-05
RBP4	-1.36079	5e-05
LINC00885	-1.36078	5e-05
AK7	-1.35943	5e-05
C11orf52	-1.35775	5e-05
PRKN	-1.35615	5e-05
RBPMS2	-1.35608	5e-05
ACSS3	-1.35565	5e-05
CMYA5	-1.35525	5e-05
NEBL-AS1	-1.35472	5e-05
KCNMB4	-1.35443	5e-05
LOC101928103	-1.3544	0.0002
PLEKHD1	-1.35434	5e-05
PSAPL1	-1.35399	5e-05
PNPLA7	-1.35053	5e-05
CAPN11	-1.34933	5e-05
FLNC	-1.3492	5e-05
EDIL3	-1.34831	5e-05
KRTAP10-5	-1.34597	0.0118
SCD5	-1.34563	5e-05
ILDR1	-1.34401	5e-05
HRCT1	-1.34307	5e-05
SYNM	-1.34235	5e-05
MIR564	-1.34205	0.00215
SLITRK6	-1.34203	5e-05
LOC100128398	-1.34056	0.00115
BEAN1	-1.34001	5e-05
LDB3	-1.33987	5e-05
MIR6073	-1.33731	0.0023
LAMB2P1	-1.33585	5e-05
LHX2	-1.33496	5e-05
DENND2A	-1.33329	5e-05
TUBA8	-1.33187	5e-05
PLIN1	-1.33068	5e-05
STXBP6	-1.33018	5e-05
PCDHGB3	-1.32931	5e-05
GPC2	-1.32805	5e-05
LMO3	-1.32762	5e-05
EDN3	-1.32715	5e-05
LMX1B	-1.32644	5e-05
SLC8A1	-1.32607	5e-05
TMEM116	-1.32539	5e-05
TNMD	-1.3248	5e-05
CIDEC	-1.32398	5e-05
CA4	-1.32276	0.0027
MERTK	-1.32141	5e-05
TMEM56-RWDD3	-1.32105	0.0022
GALNT15	-1.32056	5e-05
SLC30A2	-1.31972	5e-05
HOXC-AS2	-1.31872	5e-05
CKMT2	-1.31855	5e-05
LOC101930114	-1.31832	0.0001
NPTX2	-1.31823	5e-05
RAI2	-1.31752	5e-05
PIP	-1.31681	5e-05
MYMX	-1.31644	5e-05
OGN	-1.31571	0.0008
GAP43	-1.31424	5e-05
ATP6V1B1	-1.31386	5e-05
LOC649352	-1.31359	0.00745
SERPINA12	-1.31348	5e-05
BIRC7	-1.3133	5e-05
ADRB2	-1.31182	5e-05
KRT40	-1.31136	5e-05
ACOT2	-1.31113	5e-05
CTXN1	-1.3111	5e-05
LOC101929331	-1.30909	5e-05
ZNF853	-1.30855	5e-05
ZIK1	-1.30799	5e-05
CA6	-1.30721	5e-05
FOXD1	-1.30271	5e-05
PRPH	-1.30173	0.0025
PAPLN	-1.30154	5e-05
UBE2QL1	-1.30105	5e-05
CES1	-1.29998	5e-05
EMX2	-1.29984	5e-05
SLC22A17	-1.29877	5e-05
GFRA3	-1.29863	5e-05
MIR1260B	-1.29857	0.02095
ZNF471	-1.2975	5e-05
PGM5	-1.29243	5e-05
ZNF665	-1.28937	5e-05
FIBIN	-1.28921	5e-05
GPM6A	-1.28904	5e-05
GJC3	-1.289	5e-05
COBL	-1.28897	5e-05
KCNK2	-1.28857	5e-05
LINC00632	-1.28794	5e-05
ADGRE4P	-1.28744	5e-05
ADGRF2	-1.28652	5e-05
UBXN10	-1.28608	5e-05
CILP	-1.28571	5e-05
GSTM5	-1.28528	5e-05
LGALS12	-1.28497	5e-05
SLC1A6	-1.28458	5e-05
ZNF677	-1.28335	5e-05
VSTM2L	-1.28297	5e-05
FAM171B	-1.28265	5e-05
SCRG1	-1.2815	5e-05
BDNF-AS	-1.28107	5e-05
CNN1	-1.28065	5e-05
ADAMTS9-AS2	-1.28042	0.00175
POU3F3	-1.27984	5e-05
EMX2OS	-1.2795	5e-05
PCDHB11	-1.27817	5e-05
KRTAP10-7	-1.27729	0.0152
PPP1R1B	-1.27665	5e-05
FNDC1	-1.27489	5e-05
KRTAP8-1	-1.27441	5e-05
SEMA3E	-1.27368	5e-05
ADIPOQ	-1.27343	5e-05
RCOR2	-1.27301	5e-05
PCDHGA6	-1.27241	5e-05
PEG3	-1.27104	5e-05
LINC00663	-1.27095	5e-05
DIRAS1	-1.27071	5e-05
RXRG	-1.26828	5e-05
SH3BGR	-1.26788	5e-05
RTN4RL1	-1.26774	5e-05
ZNF528-AS1	-1.26741	5e-05
ALDH1B1	-1.26642	5e-05
GNAZ	-1.26622	5e-05
UPK1A	-1.26603	5e-05
MYL4	-1.26599	0.00895
ZNF577	-1.26554	5e-05
FXYD6	-1.26547	5e-05
LOC100240735	-1.26537	0.0011
APBA1	-1.26488	5e-05
AGR2	-1.26382	5e-05
SORBS1	-1.26353	5e-05
PLEKHA6	-1.26237	5e-05
ADAM22	-1.26218	5e-05
NACAD	-1.26055	5e-05
NPTXR	-1.25741	5e-05
DZIP1L	-1.25462	5e-05
PCDHGA4	-1.25456	5e-05
OSR2	-1.25451	5e-05
RETREG1	-1.25387	5e-05
KCNA6	-1.25315	5e-05
KRT85	-1.25313	5e-05
ID4	-1.25312	5e-05
CRY2	-1.25017	5e-05
POLR2M	-1.24996	5e-05
KIF12	-1.24846	5e-05
IRX1	-1.24834	5e-05
SLC25A34	-1.24704	5e-05
SYDE2	-1.24698	5e-05
CALHM5	-1.2461	5e-05
GREM1	-1.24598	5e-05
SLC17A7	-1.24589	5e-05
LINC01515	-1.24442	5e-05
TNNC2	-1.24417	5e-05
GDF15	-1.2431	5e-05
KRT39	-1.24205	5e-05
COL11A1	-1.24093	5e-05
SLC13A2	-1.23951	5e-05
TCHHL1	-1.23878	5e-05
KRT31	-1.23852	5e-05
NTM	-1.23772	5e-05
KRT35	-1.23582	5e-05
SYNPO2	-1.23508	5e-05
IL31RA	-1.23474	5e-05
TSPAN1	-1.23437	0.001
KRTAP12-2	-1.23422	0.00875
IPO5P1	-1.23225	5e-05
DLG2	-1.23101	5e-05
TCEAL7	-1.22952	5e-05
GABRB3	-1.22808	5e-05
MAP1LC3C	-1.22791	5e-05
ADHFE1	-1.22619	5e-05
ABCA3	-1.22498	5e-05
PDK4	-1.22475	5e-05
COL28A1	-1.22429	5e-05
KRTAP5-10	-1.22295	5e-05
BEX5	-1.22265	5e-05
LOC100506098	-1.2221	5e-05
LAMB4	-1.22165	5e-05
LINC02095	-1.22164	0.0238
PCDHGA7	-1.2212	5e-05
KRTAP10-9	-1.22105	0.00575
HRASLS5	-1.22091	5e-05
KRT74	-1.22072	5e-05
GLYATL1	-1.2207	5e-05
WNT6	-1.22029	5e-05
LINC00908	-1.21566	5e-05
KRTAP9-8	-1.21492	0.0204
FAM3B	-1.21389	5e-05
KRTAP16-1	-1.21328	5e-05
MIR23B	-1.21323	0.0015
GDF7	-1.21282	5e-05
AR	-1.21165	5e-05
KLF3-AS1	-1.21158	0.0002
CIDEA	-1.21057	5e-05
KRTAP4-3	-1.20913	5e-05
CLMP	-1.20828	5e-05
PLCB4	-1.20798	5e-05
VTCN1	-1.20672	5e-05
CBS	-1.20606	5e-05
GAN	-1.20592	5e-05
PITX2	-1.20385	5e-05
NXPH3	-1.20358	5e-05
MANEA-AS1	-1.20285	0.00025
KRTAP4-9	-1.20159	5e-05
GDPD2	-1.20134	5e-05
PLPP7	-1.20053	5e-05
KRTAP26-1	-1.2001	5e-05
ITM2A	-1.20001	5e-05
SLC25A21-AS1	-1.19963	5e-05
ALX4	-1.19892	5e-05
VPS37D	-1.19838	5e-05
KRTAP9-2	-1.1969	5e-05
SLAIN1	-1.19677	5e-05
LOC105373656	-1.19513	5e-05
ROPN1B	-1.19424	5e-05
LINC00886	-1.19072	0.00015
STK32A	-1.19033	5e-05
KRTAP10-1	-1.18914	0.00445
KRT86	-1.18913	5e-05
TUBB4A	-1.18842	5e-05
PRKAG2-AS1	-1.18838	0.00385
CGNL1	-1.18821	5e-05
FCER2	-1.18803	5e-05
ADAMTSL5	-1.1879	5e-05
PALM	-1.18707	5e-05
FOXC1	-1.18604	5e-05
RAI14	-1.18577	5e-05
FZD8	-1.18512	5e-05
APCDD1L	-1.18442	5e-05
ZFP28	-1.18361	5e-05
FPGT-TNNI3K	-1.18322	0.0005
PRKCB	-1.18302	5e-05
ZNF273	-1.1826	5e-05
LMOD1	-1.1823	5e-05
NTF3	-1.18193	5e-05
KRTAP5-11	-1.18002	5e-05
COL21A1	-1.17996	5e-05
LINC01305	-1.17994	5e-05
PDLIM3	-1.17944	5e-05
KRTAP10-10	-1.17846	0.02405
ELMOD1	-1.17766	5e-05
ROPN1	-1.17766	5e-05
ACTG2	-1.17611	5e-05
NR1D1	-1.17547	5e-05
C7	-1.17448	5e-05
RNF150	-1.17436	5e-05
HOXA11	-1.17355	5e-05
GPR17	-1.17338	0.0016
CCDC8	-1.17337	5e-05
CAPN8	-1.17297	5e-05
KLHDC9	-1.1718	5e-05
PIEZO2	-1.17075	5e-05
TIMP4	-1.17048	5e-05
MAFTRR	-1.16939	0.0001
GPC6	-1.16912	5e-05
MINCR	-1.16874	5e-05
KIF26A	-1.16867	5e-05
PNMA8B	-1.16848	5e-05
MYBPC1	-1.16831	5e-05
PRX	-1.16801	5e-05
SLC45A1	-1.16771	5e-05
LAMC3	-1.16726	5e-05
VIT	-1.16726	5e-05
LINC00312	-1.16708	5e-05
PNMA8A	-1.16625	5e-05
PCP2	-1.166	0.00085
FLJ27354	-1.16551	5e-05
B4GALNT4	-1.16528	5e-05
SCARNA28	-1.16455	0.0016
CPAMD8	-1.16328	5e-05
ABCA4	-1.16225	5e-05
CSDC2	-1.16223	5e-05
PLN	-1.16174	5e-05
SP5	-1.16085	5e-05
KRTAP19-5	-1.16017	5e-05
DACH1	-1.16013	5e-05
LINC01152	-1.1592	5e-05
KRTAP4-1	-1.15837	5e-05
MAPK8IP1	-1.15832	5e-05
KREMEN2	-1.1578	5e-05
KRTAP5-7	-1.15653	5e-05
ADSSL1	-1.15609	5e-05
C8orf88	-1.15596	5e-05
LOC100288798	-1.1553	5e-05
ADD3-AS1	-1.15236	0.00035
PLIN4	-1.15135	5e-05
TMEM225B	-1.15107	5e-05
KRTAP17-1	-1.15098	5e-05
KRTAP11-1	-1.15059	5e-05
HPSE2	-1.15002	5e-05
LINC01589	-1.14948	5e-05
GJC2	-1.14871	5e-05
LGR5	-1.1482	5e-05
GXYLT2	-1.14779	5e-05
KRTAP10-11	-1.14583	0.0092
BHLHE41	-1.14553	5e-05
CMAHP	-1.14534	5e-05
LRRN1	-1.14428	5e-05
CDR1	-1.14365	5e-05
NLGN3	-1.1429	5e-05
LOC105377590	-1.14264	0.0167
GRIK5	-1.14228	5e-05
KRT82	-1.14196	5e-05
LOC100128361	-1.14162	0.00555
KRTAP1-3	-1.14127	5e-05
CFAP70	-1.14066	0.00095
CHDH	-1.14048	5e-05
PRRG3	-1.13986	5e-05
AARD	-1.13829	5e-05
KRT33B	-1.13829	5e-05
TMEM240	-1.13687	5e-05
PLEKHB1	-1.1364	5e-05
SUSD2	-1.13609	5e-05
KIAA1324	-1.13569	5e-05
ZNF415	-1.13539	5e-05
KRTAP4-5	-1.13497	5e-05
PCDHGB5	-1.13469	0.00025
FAM47E-STBD1	-1.13437	0.00025
NNAT	-1.1341	0.00045
KRT81	-1.13395	5e-05
DYNLRB2	-1.13385	5e-05
KLK1	-1.13322	5e-05
LOC93429	-1.1331	5e-05
LOC100507557	-1.1319	0.00075
CDHR1	-1.13146	5e-05
FN3K	-1.12997	5e-05
KRTAP4-4	-1.12741	5e-05
DACT3	-1.12716	0.00035
TMOD1	-1.12607	5e-05
KRT72	-1.12532	5e-05
ARHGEF26	-1.12516	5e-05
ANG	-1.12438	5e-05
CACNB2	-1.12423	5e-05
DBIL5P	-1.12384	5e-05
EFCAB1	-1.12368	5e-05
NRXN2	-1.12368	5e-05
KRT83	-1.12323	5e-05
KRTAP4-6	-1.12161	5e-05
CORO2B	-1.12124	5e-05
EPHB1	-1.12013	5e-05
PTPRU	-1.11983	5e-05
ABCB5	-1.11967	5e-05
NTRK3	-1.1195	5e-05
GALNT16	-1.11944	5e-05
PCDHB16	-1.11935	5e-05
PPP1R3G	-1.11883	0.0061
SLC2A11	-1.11879	5e-05
KRT71	-1.11795	5e-05
PTN	-1.11775	5e-05
GPIHBP1	-1.11716	5e-05
DKK2	-1.11708	5e-05
PRUNE2	-1.11705	5e-05
KRT73	-1.11633	5e-05
KRTAP4-7	-1.11583	5e-05
MAMDC2	-1.11474	5e-05
STAR	-1.11463	5e-05
RHOBTB3	-1.11442	5e-05
KRTAP5-3	-1.11342	5e-05
PPP2R2B	-1.11334	5e-05
ADH1B	-1.11292	5e-05
DDAH1	-1.1126	5e-05
CPEB1	-1.1123	5e-05
LOC105372476	-1.11189	0.0059
CMBL	-1.11128	5e-05
LINC02185	-1.11047	5e-05
PAK3	-1.11047	5e-05
KRTAP5-8	-1.10952	5e-05
HOXC-AS3	-1.10829	0.0019
ZNF423	-1.10826	5e-05
SLITRK4	-1.10813	5e-05
NAT8L	-1.1079	5e-05
SEMA3D	-1.10784	5e-05
PCDHB5	-1.10705	5e-05
HAND2	-1.10703	5e-05
RSPH1	-1.10655	5e-05
PDZD4	-1.10559	5e-05
MIR193BHG	-1.10555	5e-05
MYH11	-1.10553	5e-05
TLE2	-1.10539	5e-05
HID1	-1.10406	5e-05
FILIP1	-1.10374	5e-05
LOC100507002	-1.10291	5e-05
MB	-1.10228	5e-05
JADE1	-1.10137	5e-05
NECAB1	-1.10082	5e-05
KRTAP4-2	-1.10069	5e-05
SLC35F1	-1.10062	5e-05
TMEM213	-1.09915	5e-05
DCLK1	-1.09798	5e-05
FFAR4	-1.0978	5e-05
RGS9	-1.09701	5e-05
CDO1	-1.09622	5e-05
CA13	-1.09543	5e-05
GLI1	-1.09499	0.00035
ANGPTL5	-1.09449	5e-05
SSPN	-1.09353	5e-05
LOC285095	-1.09313	0.0011
FAM83E	-1.0923	5e-05
KRTAP4-8	-1.09201	0.0005
PKIB	-1.09185	5e-05
GNG7	-1.09141	5e-05
KRTAP12-1	-1.09032	0.03045
ZFP2	-1.09016	5e-05
SLC13A3	-1.08929	5e-05
ERICH2	-1.08926	0.00015
PKLR	-1.08915	5e-05
RNF128	-1.08889	5e-05
CHL1	-1.08857	5e-05
PRIMA1	-1.08809	5e-05
VWA2	-1.08795	5e-05
GLIS1	-1.08718	5e-05
UST	-1.0863	5e-05
KIAA1549	-1.08623	5e-05
KRT27	-1.08535	5e-05
GFRA1	-1.08515	5e-05
PCDHGB2	-1.08435	0.0002
DTNA	-1.08422	5e-05
PELI2	-1.08416	5e-05
MGAT3	-1.0839	5e-05
KRTAP2-1	-1.08348	5e-05
CNTF	-1.08328	0.0144
KRTAP10-2	-1.08251	0.0054
SHISA2	-1.0825	5e-05
SLC6A2	-1.08016	5e-05
KRT33A	-1.07811	5e-05
KRTAP4-12	-1.07804	5e-05
KRTAP12-3	-1.0769	0.011
NAP1L3	-1.07685	5e-05
KIAA1211L	-1.07636	5e-05
SMIM10L2B	-1.07544	5e-05
CAB39L	-1.07532	5e-05
KRTAP9-3	-1.07492	0.0009
PDGFC	-1.07468	5e-05
PDGFRL	-1.07435	5e-05
ASTN2	-1.07389	5e-05
MLXIPL	-1.07377	5e-05
KRTAP1-1	-1.07098	5e-05
LINC01091	-1.07064	5e-05
ZNF204P	-1.07056	5e-05
LINC00173	-1.07041	5e-05
GREB1	-1.06906	5e-05
TMEM8B	-1.06808	5e-05
LOC105371730	-1.068	0.00675
ITGA8	-1.06777	5e-05
MASP2	-1.06736	5e-05
CAPN6	-1.06703	5e-05
FAM221A	-1.06687	5e-05
VEGFD	-1.06589	0.02285
WNT2B	-1.06585	5e-05
FBXL22	-1.06546	0.00735
SLC6A16	-1.0652	5e-05
TMPRSS5	-1.06468	5e-05
ADCY5	-1.06414	5e-05
KRTAP10-8	-1.06389	0.01445
EPHX4	-1.06384	5e-05
LOC100270804	-1.06118	5e-05
CAND2	-1.06102	5e-05
MIR3911	-1.06077	0.00835
SCGB1B2P	-1.06067	5e-05
TCHH	-1.06023	5e-05
LOC102723809	-1.05921	0.00725
EPCAM	-1.0584	5e-05
MIR4697HG	-1.05813	5e-05
ZNF528	-1.05642	5e-05
FCGBP	-1.05641	5e-05
NRN1L	-1.05624	0.0068
PLCH2	-1.05459	5e-05
LOC143666	-1.05423	5e-05
TRIM45	-1.05405	5e-05
ZNF404	-1.05404	5e-05
SHC2	-1.05354	5e-05
SHF	-1.05317	5e-05
NBEA	-1.05106	5e-05
FAM180B	-1.04956	5e-05
NCALD	-1.04854	5e-05
TESC	-1.04801	5e-05
FAM131C	-1.04746	5e-05
GLIS2-AS1	-1.04703	0.0072
LOC730098	-1.04642	5e-05
TMEM47	-1.04638	5e-05
SMIM1	-1.0463	5e-05
MTURN	-1.04629	5e-05
FAHD2CP	-1.04554	5e-05
KRTAP1-5	-1.04371	5e-05
HPGDS	-1.04282	5e-05
RGS6	-1.04282	5e-05
TBX18	-1.04247	5e-05
TMEM91	-1.04166	5e-05
F10	-1.04125	5e-05
ZNF418	-1.04062	5e-05
IL17D	-1.04055	5e-05
KRTAP3-1	-1.04023	5e-05
FAM117A	-1.03962	5e-05
LOC102724593	-1.0395	0.00565
ZDHHC15	-1.03882	5e-05
PTPN21	-1.03849	5e-05
KRT32	-1.0381	5e-05
ABO	-1.03617	5e-05
GPRC5D	-1.03589	0.0107
DMGDH	-1.03349	5e-05
LOC100506124	-1.03226	5e-05
TMEM211	-1.032	5e-05
KCTD17	-1.03197	5e-05
DKK1	-1.03175	5e-05
ZNF582-AS1	-1.03141	5e-05
PRKG2	-1.03047	5e-05
C19orf18	-1.03037	5e-05
KRTAP2-4	-1.02991	5e-05
CENPV	-1.02944	5e-05
MMP24-AS1-EDEM2	-1.02848	0.0111
FST	-1.02784	5e-05
TSPAN2	-1.02734	5e-05
C9orf24	-1.02674	5e-05
GPC4	-1.02615	5e-05
KRTAP24-1	-1.02607	5e-05
CD207	-1.02602	5e-05
MDGA1	-1.02596	5e-05
KRTAP19-1	-1.02573	5e-05
LINC00641	-1.02476	5e-05
NAP1L2	-1.02453	5e-05
TMC4	-1.0242	5e-05
NUDT11	-1.02379	5e-05
DNALI1	-1.02303	0.0086
ELANE	-1.02294	5e-05
KRTAP4-11	-1.02245	0.02645
LINC01534	-1.02237	5e-05
SLC5A9	-1.02184	5e-05
KRT25	-1.02152	5e-05
LINC01260	-1.0214	5e-05
LPL	-1.02096	5e-05
RADIL	-1.02032	5e-05
HOXA11-AS	-1.01934	5e-05
BACH2	-1.01928	5e-05
PLEKHH1	-1.01897	5e-05
ULK4	-1.01889	5e-05
NTN1	-1.01837	5e-05
CCDC18-AS1	-1.01806	5e-05
RAMP2-AS1	-1.01641	0.00095
NAALADL2	-1.01553	5e-05
UNC5B-AS1	-1.01547	0.007
ATP1B2	-1.01519	5e-05
KCNQ4	-1.01443	5e-05
RNASE4	-1.01236	5e-05
MISP3	-1.01193	5e-05
ZNF300P1	-1.01085	5e-05
DCD	-1.01006	5e-05
PTH1R	-1.00978	5e-05
SCARA5	-1.00957	5e-05
BHMT2	-1.00813	5e-05
SCN3B	-1.00711	5e-05
DSG2	-1.00667	5e-05
FAM19A5	-1.0064	5e-05
HS3ST2	-1.00634	5e-05
KRTAP9-4	-1.0061	0.0028
KRTAP3-3	-1.00592	5e-05
GATA3	-1.00422	5e-05
LOC284009	-1.00391	5e-05
RGMB	-1.00376	5e-05
DNER	-1.00372	5e-05
GRB14	-1.00274	5e-05
SYP	-1.00241	5e-05
AGFG2	-1.0024	5e-05
ELOA-AS1	-1.00209	0.0138
PCDHB7	-1.00185	5e-05
RND2	-1.00173	5e-05
ZCWPW2	-1.00133	5e-05
UCHL1	-1.0007	5e-05
ZNF737	-1.00017	5e-05

## Sheet: Table S2
Supplementary Table S2: The enriched KEGG pathway of Up-regulated DEGs
Category	Term	Description	Count	%	Fold Enrichment	P-value	Bonferroni	Benjamini	FDR
KEGG pathway	hsa04060	Cytokine-cytokine receptor interaction	55	6.73195	3.92194	1.81816e-18	5.19995e-16	5.19995e-16	4.70905e-16
KEGG pathway	hsa04061	Viral protein interaction with cytokine and cytokine receptor	28	3.42717	5.92998	5.12665e-14	1.46696e-11	7.33111e-12	6.63901e-12
KEGG pathway	hsa04657	IL-17 signaling pathway	27	3.30477	6.08318	8.14777e-14	2.33062e-11	7.76755e-12	7.03425e-12
KEGG pathway	hsa04110	Cell cycle	32	3.91677	4.31663	6.07344e-12	1.73701e-09	4.34251e-10	3.93255e-10
KEGG pathway	hsa04062	Chemokine signaling pathway	30	3.67197	3.30914	2.06222e-08	5.89794e-06	1.17959e-06	1.06823e-06
KEGG pathway	hsa04621	hsa04621:NOD-like receptor signaling pathway	26	3.18237	2.96043	1.88138e-06	0.000537931	8.96793e-05	8.1213e-05
KEGG pathway	hsa04659	hsa04659:Th17 cell differentiation	19	2.32558	3.72584	2.4896e-06	0.000711774	0.000101718	9.21153e-05
KEGG pathway	hsa05162	hsa05162:Measles	21	2.57038	3.22281	6.4552e-06	0.00184449	0.000230773	0.000208987
KEGG pathway	hsa05323	Rheumatoid arthritis	16	1.95838	3.64361	2.57523e-05	0.0073382	0.000818352	0.000741095
KEGG pathway	hsa05164	Influenza A	22	2.69278	2.72472	5.01513e-05	0.0142412	0.00143433	0.00129892
Abbreviations: DEGs, differentially expressed genes; KEGG, Kyoto Encyclopedia of Genes and Genomes; FDR, false discovery rate

## Sheet: Table S3
Supplementary Table S3: lncRNA and mRNA co-expression network
fromNode	toNode	Weight
LINC01206	CERNA2	0.0185987
LINC01206	SH3PXD2A-AS1	0.0133562
LINC01206	CCNB1	0.0117516
LINC01206	CCNE1	0.0116081
LIFR-AS1	CCNE1	0.0109256
LIFR-AS1	CCNB1	0.0107946
LIFR-AS1	SH3PXD2A-AS1	0.010283
LIFR-AS1	CERNA2	0.0102712
PRKCQ-AS1	CERNA2	0.028359
PRKCQ-AS1	SH3PXD2A-AS1	0.0146376
LINC01269	CCNE1	0.0159329
LOC729737	LINC01002	0.12957
LINC02159	CCNB1	0.0130533
SH3PXD2A-AS1	CERNA2	0.0233271
SH3PXD2A-AS1	PTTG1	0.0166852
LINC01550	LOC100130476	0.0112899
LINC01550	BDNF-AS	0.0100722
LINC01160	LOC101929371	0.0104583
LINC01806	CHEK1	0.0122516
LINC01806	BUB1B	0.0114015
FAM157A	LINC01002	0.437183
FAM157A	LOC729737	0.149529
LINC01612	LOC101929371	0.0629695
LINC01612	CPB2-AS1	0.0381779
LINC01612	LINC01160	0.0242566
LINC01612	SOD2-OT1	0.0181565
LINC01612	LOC100128885	0.0133955
LOC101929371	CPB2-AS1	0.0126511
LOC100505851	LINC01612	0.0182605
LINC02560	LOC101930071	0.0188348
LOC105370333	CCNE1	0.0105104
CPB2-AS1	LOC100128885	0.0123029
EMX2OS	CCNB1	0.0109679
EMX2OS	CCNE1	0.0104635
LINC01215	CCNA2	0.0131594
LINC01215	CCNB1	0.0108553
LOC101928100	CCNE1	0.0140476
SNHG14	PWAR6	0.0311924
SNHG14	PWAR5	0.0119747
PWARSN	PWAR5	0.0116895
LINC02169	IL12A-AS1	0.034474
LINC02169	LINC01612	0.0136016
BUB1B	CCNB1	0.0780355
BUB1B	CHEK1	0.0586238
BUB1B	CCNB2	0.0573157
BUB1B	CDC6	0.0484774
BUB1B	CDK1	0.0289427
BUB1B	PTTG1	0.0227861
BUB1B	ORC6	0.0133139
BUB1B	ORC1	0.0126623
BUB1B	CERNA2	0.0108262
BUB1	BUB1B	0.163754
BUB1	TTK	0.114638
BUB1	CCNB2	0.0982176
BUB1	CHEK1	0.0967038
BUB1	CCNB1	0.0901711
BUB1	CDC6	0.073776
BUB1	CDK1	0.0481358
BUB1	PTTG1	0.0397776
BUB1	CCNE2	0.0359054
BUB1	CDC25A	0.0357532
BUB1	CDC25C	0.0289713
BUB1	ORC1	0.0219612
BUB1	ORC6	0.0186001
BUB1	CERNA2	0.0175048
BUB1	LINC01806	0.0166185
BUB1	PRKCQ-AS1	0.0112034
BUB1	PLK1	0.0108812
BUB1	SH3PXD2A-AS1	0.0102821
PTTG1	CDC6	0.0193396
PTTG1	CERNA2	0.0160972
PTTG1	ORC6	0.0146208
PTTG1	CHEK1	0.0130458
PTTG1	ORC1	0.0129487
TTK	BUB1B	0.11208
TTK	CHEK1	0.0844324
TTK	CDK1	0.0785768
TTK	CCNE2	0.0501706
TTK	CCNB2	0.0338026
TTK	CCNB1	0.0331361
TTK	CDC6	0.0310849
TTK	LINC01806	0.028459
TTK	LOC399975	0.0198244
TTK	PTTG1	0.0156488
TTK	CDC25A	0.0131507
TTK	LOC101927402	0.0103902
CDC20	PLK1	0.181465
CDC20	ESPL1	0.0599771
CDC20	PKMYT1	0.0570638
CDC20	CDC45	0.0463753
CDC20	ORC1	0.0406334
CDC20	CCNB2	0.0336198
CDC20	CCNB1	0.0270696
CDC20	PTTG1	0.0128418
CDC20	ORC6	0.0106647
CDC25A	CDC6	0.0764582
CDC25A	CCNB1	0.0575222
CDC25A	CCNB2	0.0305779
CDC25A	BUB1B	0.0246947
CDC25A	ORC6	0.0242578
CDC25A	CHEK1	0.0194483
CDC25A	PTTG1	0.0147449
CDC25A	CDC45	0.0127404
CDC25A	ORC1	0.0118969
CDC25A	CCNE1	0.0104782
CDC25B	CDC20	0.0345863
CDC25B	PLK1	0.0251794
CDC25B	CCNB1	0.0170455
CDC25B	CCNE1	0.0161792
CDC25B	CCNB2	0.0131416
CDC25B	CDC45	0.0109251
CDC25C	CCNB2	0.0551939
CDC25C	CCNB1	0.0372367
CDC25C	PLK1	0.0180556
CDC25C	BUB1B	0.0152441
CDC25C	CDC20	0.015228
CDC25C	PTTG1	0.0136175
CDC45	ORC1	0.0348011
CDC45	CCNB1	0.0244964
CDC45	CCNB2	0.024486
CDC45	PKMYT1	0.0214198
CDC45	CDC6	0.0204651
CDC45	ORC6	0.0163984
CDC45	PTTG1	0.0101803
CDC6	CHEK1	0.0420942
CDC6	ORC1	0.0417818
CDC6	ORC6	0.0391047
CCNA2	BUB1	0.174054
CCNA2	BUB1B	0.165358
CCNA2	TTK	0.134331
CCNA2	CHEK1	0.131106
CCNA2	MAD2L1	0.100208
CCNA2	CCNB2	0.0906095
CCNA2	CCNB1	0.0904655
CCNA2	CDC6	0.0864484
CCNA2	CDK1	0.0655909
CCNA2	CCNE2	0.0516622
CCNA2	PTTG1	0.0466301
CCNA2	CDC25A	0.0460945
CCNA2	LINC01806	0.0302971
CCNA2	CERNA2	0.0281628
CCNA2	ORC6	0.0216699
CCNA2	CDC25C	0.02019
CCNA2	PRKCQ-AS1	0.0191923
CCNA2	ORC1	0.0183799
CCNA2	LOC399975	0.0161566
CCNA2	SH3PXD2A-AS1	0.015273
CCNA2	CCNE1	0.0102137
CCNB1	CDC6	0.0825944
CCNB1	PTTG1	0.0807662
CCNB1	CHEK1	0.0536115
CCNB1	ORC1	0.0400249
CCNB1	ORC6	0.0394703
CCNB1	CERNA2	0.0359927
CCNB1	SH3PXD2A-AS1	0.034755
CCNB1	PRKCQ-AS1	0.0201231
CCNB1	CDK1	0.0152601
CCNB2	CCNB1	0.13018
CCNB2	PTTG1	0.0718144
CCNB2	CDC6	0.0528016
CCNB2	ORC1	0.0447362
CCNB2	CHEK1	0.0342063
CCNB2	ORC6	0.0255394
CCNB2	SH3PXD2A-AS1	0.0200992
CCNB2	CERNA2	0.0168048
CCNB2	CDK1	0.0105251
CCNE1	SH3PXD2A-AS1	0.0370053
CCNE1	CCNB1	0.02897
CCNE1	PTTG1	0.0195843
CCNE1	CCNB2	0.0168938
CCNE1	CERNA2	0.0166556
CCNE1	ORC6	0.0104695
CCNE2	CHEK1	0.0330579
CCNE2	BUB1B	0.0240645
CCNE2	CDC6	0.0161131
CCNE2	CCNB1	0.0138307
CCNE2	CDK1	0.013819
CDK1	CHEK1	0.0207322
MAD2L1	BUB1	0.0804758
MAD2L1	CCNB1	0.0582707
MAD2L1	TTK	0.0546195
MAD2L1	CHEK1	0.0482334
MAD2L1	BUB1B	0.0463726
MAD2L1	CCNB2	0.0398284
MAD2L1	CDC6	0.0390195
MAD2L1	CCNE2	0.0177166
MAD2L1	CDK1	0.0170772
MAD2L1	PTTG1	0.0167986
MAD2L1	CDC25A	0.0143182
ORC6	ORC1	0.010235
PLK1	ESPL1	0.051658
PLK1	CCNB2	0.0492817
PLK1	PKMYT1	0.0418908
PLK1	CCNB1	0.0390931
PLK1	ORC1	0.0367755
PLK1	CDC45	0.0343023
PLK1	PTTG1	0.0142815
PKMYT1	ESPL1	0.0158768
PKMYT1	ORC1	0.0144562

## Sheet: Table S4
Supplementary Table S4: List of shRNA interference sequences of LINC01206 used in this study
	Sequence (5'-3')
shRNA1	GGCTTTACGGAAGAGAGAAAT
shRNA2	TGGATACAGAAGACGAGATTA
shRNA3	TCCTGTTTCATGCCAAGAAAT

## Sheet: Table S5
Supplementary Table S5: List of Primers used in this study
Gene	Primer	Sequence (5'-3')	primer length	melting temperat
LINC01206	Forward	TGGTATTTGAACTTGGGTGCC	21	55.5
	Reverse	AATGAGGTGAGTGATCTTGGGAC	23	56.6
GAPDH	Forward	ATGGCACCGTCAAGGCTGAG	20	61
	Reverse	GCAGTGATGGCATGGACTGT	20	58.3
KRT6	Forward	GGGTTTCAGTGCCAACTCAG	20	56.7
	Reverse	CCAGGCCATACAGACTGCGG	20	61.7
KRT16	Forward	TTCCCCAGCTGCATATAAAGGT	22	56
	Reverse	GCAGTTGGCTGAAAGAAGGAAA	22	55.8
KRT17	Forward	ACCATGCAGGCCTTGGAGA	19	59.7
	Reverse	GTCTTCACATCCAGCAGGA	19	54.5
CCNB1	Forward	GACCTGTGTCAGGCTTTCTCTG	22	58.1
	Reverse	GGTATTTTGGTCTGACTGCTTGC	23	56.6
CCNE1	Forward	TGTGTCCTGGATGTTGACTGCC	22	60.1
	Reverse	CTCTATGTCGCACCACTGATACC	23	57.3
EHF	Forward	TGACCTGTTCCAGTCCACAC	20	57.3
	Reverse	GGGTTCTTGTCTGGGTTCAA	20	54.9
